# Supplementary material for: Changes in Bulk and Rhizosphere Soil Microbial Diversity Communities of Native Quinoa Due to the Monocropping in the Peruvian Central Andes
Source: Microorganisms. 2023 Jul 28;11(8):1926. doi: 10.3390/microorganisms11081926 (PMC10458079; doi:10.3390/microorganisms11081926)
Supplement: Supplementary file 1 [file microorganisms-11-01926-s001.zip]

Archive with 2 entries (2 files):
- microorganisms-2435438-supplementary/Supplementarty Figures.pdf
- microorganisms-2435438-supplementary/Supplementarty Tables.pdf
